# Supplementary material for: A Carbon Nanotube Transistor Based on Buried-Gate Structure
Source: Materials (Basel). 2025 Jan 7;18(2):218. doi: 10.3390/ma18020218 (PMC11767110; doi:10.3390/ma18020218)
Supplement: Supplementary file 1 [file materials-18-00218-s001.zip]

Archive with 1 entries (1 files):
- materials-3358946-supplementary.pdf
